# Supplementary material for: Jamaican fruit bats’ competence for Ebola but not Marburg virus is driven by intrinsic differences
Source: Nat Commun. 2025 Mar 25;16:2884. doi: 10.1038/s41467-025-58305-4 (PMC11937316; doi:10.1038/s41467-025-58305-4)
Supplement: Supplementary file 4 — Source Data [file 41467_2025_58305_MOESM4_ESM.xlsx]

## Sheet: Figure 1B
Day	EBO05	EBO06	EBO11	EBO12
0	0	0	0	0
2	-0.1	-1.5	0.3	-1
4	-0.8	-2.9	-2.1	-1
6	-1.3	-2	-0.1	-0.9
8	-1.6	-1.6	-0.8	-1.7
10	-3	-2.3	-0.6	-1.9
11	-1.6	-2.5	0.7	-1.5
12	-1.8	-2	0.4	-0.8
14	-1.9	-2.3	0.4	-0.4
17	-1.3	-2.4	-0.2	-0.2
21	-0.4	-0.9	0.6	-0.4
24	-1.2	-1.2	-0.9	-0.8
28	-0.3	-0.1	0.1	-0.3

## Sheet: Figure 1C
Day	EBO05	EBO06	EBO11	EBO12
0	100	100	100	100
2	101.036	98.8827	100.79	99.5074
4	102.073	96.648	100.79	99.5074
6	102.073	100.559	108.684	99.7537
8	100	101.955	103.684	98.2759
10	96.114	98.324	100.263	94.5813
12	98.9637	101.117	102.368	94.8276
14	95.5958	100.279	103.684	96.5517
17	102.332	106.704	107.105	94.8276
21	100.518	101.955	104.21	95.8128
24	99.2228	99.162	101.316	94.5813
28	97.4093	101.676	105.263	95.5665

## Sheet: Figure 1D
	MARV05	MARV06	MARV11	MARV12
0	0	0	0	0
2	-0.7	-0.5	-0.9	1.4
4	-0.3	-0.4	-2.2	1.4
6	-1	-0.1	-1.5	2.2
8	0.1	0.6	-1.1	1.1
10	-1.2	0.1	-1.6	1.5
11	-1.1	-0.4	-2.1	0
12	-0.1	-0.6	-1.9	0.2
14	-1.1	-0.1	-2.7	0.1
17	-0.4	0.7	-1.7	0.6
21	-1.9	0.4	-1.9	0.7
24	-0.1	0.1	-1.8	-0.4
28	-0.7	0.7	-1.7	2

## Sheet: Figure 1E
	MARV05	MARV06	MARV11	MARV12
0	100	100	100	100
2	101.124	98.2968	99.759	101.944
4	102.247	101.216	99.2771	100.833
6	101.124	100.487	98.3132
8	102.247	100.243	99.5181	102.5
10	103.09	99.7567	98.7952	98.8889
12	104.213	100.73	99.759	100.556
14	105.618	99.2701	99.2771	101.667
17	107.584	99.2701	100.964	101.667
21	107.022	98.5401	103.132	102.222
24	111.236	98.0535	102.41	102.222
28	113.764	96.5937	102.651	101.667

## Sheet: Figure 1F
Leukocytes (K/uL)					Lymphocytes (K/uL)					Neutrophils (K/uL)					Monocytes (K/uL)
-8/7	3	7	28		-8/7	3	7	28		-8/7	3	7	28		-8/7	3	7	28
10.94	5.19				5.15	2.22				5.02	2.68				0	0.05
5.73	5.29				2.67	2.88				3.06	1.86				0	0.04
10.45	7.16				8.42	6.52				1.78	0.49				0.01	0.06
10.99	7.6				2.22	2.07				8.5	5.35				0.01	0.09
3.03		10.21			0.69		3.14			2.34		7.02			0		0.05
10.56		14.18			8		5.56			2.56		8.42			0		0.09
5.18		10.83			2.82		5.8			2.36		4.77			0		0.02
4.85		12.72			2.16		8.75			2.69		3.89			0		0.08
4.63			6.97		2.37			4.09		2.14			2.87		0			0.01
5.78			5.63		2.6			4.04		2.86			1.5		0			0.02
11.51			12.45		2.08			7.8		9.42			4.63		0.01			0.02
8.31			10.03		6.65			7.75		1.66			2.01		0			0.01

## Sheet: Figure 1G
Leukocytes (K/uL)					Lymphocytes (K/uL)					Neutrophils (K/uL)					Monocytes (K/uL)
-8/7	3	7	28		-8/7	3	7	28		-8/7	3	7	28		-8/7	3	7	28
3.32	3.02				1.39	1.67				1.93	1.33				0	0.02
12.15	5.36				5.5	3.22				3.79	1.96				0.01	0.02
3.01	20.56				1.18	16.06				1.63	4.27				0	0.17
3.22	3.37				1.48	1.43				1.74	1.88				0	0.01
14.17		6.98			8.68		3.85			4.67		3.05			0.01		0.04
5.91		3.87			3.14		2.43			2.52		1.44			0		0
7.45		15.42			3.52		5.51			3.93		9.85			0		0.06
6.49		9.65			2.85		1.71			3.28		7.92			0		0.02
24			3.78		16.72			2.8		5.64			0.96		0.02			0.02
10.23			4.93		4.82			2.18		5.41			2.68		0			0.03
8.97			16.15		4.31			14.53		4.66			1.58		0			0.04
18.77			6.04		12.36			4.93		6.25			1.04		0.16			0.02

## Sheet: Figure 2A
-8/7	2	3	4	6	7	8	10	12	14	21	28
1.63202	1.63202	1.63202	1.63202	3.44208	3.32997	1.63202	1.63202	1.63202	1.63202	1.63202	1.63202
1.63202	1.63202	1.63202	3.16702	1.68204	1.63202	1.63202	2.54175	1.63202	1.63202	1.63202	1.63202
1.63202	1.63202	1.63202	1.63202	2.41665	1.63202	2.04484	1.63202	1.63202	1.63202	1.63202	1.63202
1.63202	2.43787	2.18174	1.63202	1.63202	1.63202	1.63202	1.63202	1.63202	1.63202	1.63202	1.63202
1.63202	1.63202		1.98109	2.32094
1.63202	1.63202		1.63202	2.37176
1.63202	1.63202		1.63202	1.69111
1.63202	1.63202		1.63202	4.09726
1.63202	2.07
1.63202	1.63202
1.63202	1.63202
1.63202	2.09014

## Sheet: Figure 2B
-8/7	2	3	4	6	7	8	10	12	14	21	28
1.63202	1.63202	1.6585	1.63202	1.63202	1.63202	1.63202	1.63202	1.63202	1.63202	1.63202	1.63202
1.63202	1.63202	1.63202	2.74144	1.63202	1.63202	1.63202	1.63202	1.63202	1.63202	1.63202	1.63202
1.63202	1.63202	1.63202	1.63202	2.04768	1.63202	1.63202	1.63202	1.63202	1.63202	1.63202	1.63202
1.63202	1.63202	1.63202	1.63202	1.63202	1.63202	1.63202	1.63202	1.63202	1.63202	1.63202	1.63202
1.63202	1.63202		1.63202	1.63202
1.63202	1.63202		1.63202	1.63202
1.63202	1.71957		1.63202	1.63202
1.63202	1.63202		1.63202	2.16206
1.63202	1.77442
1.63202	1.63202
1.63202	1.63202
1.63202	1.63202

## Sheet: Figure 2C
-8/7	2	3	4	6	7	8	10	12	14	21	28
1.63202	1.63202	1.63202	1.63202	1.63202	1.63202	1.63202	1.63202	1.63202	1.63202	1.63202	1.63202
1.63202	1.63202	1.63202	1.63202	1.63202	1.63202	1.63202	1.63202	1.63202	1.63202	1.63202	1.63202
1.63202	1.63202	1.63202	1.63202	1.63202	1.63202	1.63202	1.63202	1.63202	1.63202	1.63202	1.63202
1.63202	1.63202	1.63202	1.63202	1.63202	1.63202	1.63202	1.63202	1.63202	1.63202	1.63202	1.63202
1.63202	1.63202		1.63202	1.63202
1.63202	1.63202		1.63202	1.63202
1.63202	1.63202		1.63202	1.63202
1.63202	1.63202		1.63202	1.63202
1.63202	1.63202
1.63202	1.63202
1.63202	1.63202
1.63202	1.63202

## Sheet: Figure 2D
-8/7	2	3	4	6	7	8	10	12	14	21	28
1.63202	1.63202	1.63202	1.63202	1.63202	1.63202	1.63202	1.63202	1.63202	1.63202	1.63202	1.63202
1.63202	1.63202	1.63202	1.63202	1.63202	1.63202	1.63202	1.63202	1.63202	1.63202	1.63202	1.63202
1.63202	1.63202	1.63202	1.63202	1.63202	1.63202	1.63202	1.63202	1.63202	1.63202	1.63202	1.63202
1.63202	1.63202	1.63202	1.63202	1.63202	1.63202	1.63202	1.63202	1.63202	1.63202	1.63202	1.63202
1.63202	1.63202		1.63202	1.63202
1.63202	1.63202		1.63202	1.63202
1.63202	1.63202		1.63202	1.63202
1.63202	1.63202		1.63202	1.63202
1.63202	1.63202
1.63202	1.63202
1.63202	1.63202
1.63202	1.63202

[truncated: 63 more sheets: Figure 2E, Figure 2F, Figure 2G, Figure 3A, Figure 3B, Figure 3C, Figure 3D, Figure 4A, Figure 4B, Figure 4C, Figure 4D, Figure 4E, Figure 4F, Figure 4G, Figure 4I, Figure 4K, Figure 4L, Figure 5A, Figure 5B, Figure 5C …]
